# Supplementary material for: Impact of respiratory motion correction on lesion visibility and quantification in thoracic PET/MR imaging
Source: PLoS One. 2020 Jun 4;15(6):e0233209. doi: 10.1371/journal.pone.0233209 (PMC7272064; doi:10.1371/journal.pone.0233209)
Supplement: S1 Table — Scores and visibility rating are shown along with SUVmean and SUVmax for all lesions and one reference region ordered by the motion-correction approach. (XLSX) [file pone.0233209.s001.xlsx]

## Sheet: patients_eval_resorted
Patient ID		Lesion ID	Visibility or confidence score	Noise level	Lesion	Lesion	Reference Liver VOI	Reference Liver VOI
			1= non-diagnostic, 2= blurry, 3= sharp, 4 = super sharp	1 = high, 2 = medium, 3 = low	SUVmax	SUV mean	SUVmax	SUV mean
1	Static	1	2	3	n.a.	n.a.	2.85	2.12
		2	3	3	3.39	2.33
	Gated	1	3	1	n.a.	n.a.	5.96	2.16
		2	2	1	3.12	2.18
	MoCo	1	3	3	n.a.	n.a.	2.91	2.1
		2	4	3	3.11	2.23
2	Static	3	3	3	23.24	20.56	3.31	2.57
	Gated	3	2	1	26.25	21.53	6.16	3.27
	MoCo	3	4	3	26.01	22.35	4.04	2.85
3	Static	4	2	2	2.22	1.51	3.9	2.74
	Gated	4	1	1	3.34	1.59	8.44	3.68
	MoCo	4	2	2	2.11	1.25	4.04	3.02
4	Static	5	3	3	8.89	4.76	2.55	2.04
	Gated	5	3	1	10.17	4.69	3.41	2.23
	MoCo	5	3	3	10.64	4.7	2.55	2.08
5	Static	6	3	3	22.29	16.04	2.26	1.66
	Gated	6	4	1	21.56	16.04	3.66	2.01
	MoCo	6	3	3	22.64	16.21	2.56	1.78
6	Static	7	4	3	15.04	11.02	3.22	2.2
	Gated	7	4	2	16.64	11.37	5.6	2.94
	MoCo	7	4	3	16.48	11.65	3.09	2.17
7	Static	8	2	3	6.36	5.27	2.6	1.83
	Gated	8	1	1	7.86	5.57	3.69	2.05
	MoCo	8	2	3	6.52	5.33	2.21	1.76
8	Static	9	3	3	11.4	8.93	1.5	1.22
		10	2		5.97	3.56
		11	3		12.3	8.8
	Gated	9	3	2	13.39	9.41	4.99	1.65
		10	3		11.9	4.95
		11	3		14.83	9.88
	MoCo	9	3	3	12.13	9.3	1.69	1.08
		10	3		9.42	4.6
		11	3		14.23	9.83
9	Static	12	3	3	4.42	2.34	3.16	2.52
		13	4		6.44	4.34
	Gated	12	2	2	4.12	2.17	6.31	3.12
		13	2		5.89	3.87
	MoCo	12	4	3	4.58	2.37	3	2.32
		13	3		5.93	4.11
10	Static	14	3	3	13.23	11.18	3.62	2.41
		15	3		7.43	5.74
	Gated	14	2	2	15.02	11.53	5.91	2.84
		15	2		8.39	5.8
	MoCo	14	3	3	13.54	11.27	3.15	2.4
		15	3		7.59	5.79
11	Static	16	4	3	14.62	11.07	3.12	2.21
		17	2		8.73	6.67
		18	2		7.84	4.76
		19	3		12.55	7.25
		20	2		4.31	3.24
	Gated	16	3	1	14.5	11.21	7	2.65
		17	2		11.11	6.52
		18	1		12.5	4.24
		19	3		18.96	7.79
		20	1		7.95	4.18
	MoCo	16	4	3	15.89	11.88	2.9	1.97
		17	4		8.76	6.53
		18	3		8.67	5.07
		19	3		14.73	8.31
		20	3		6.27	4.11
12	Static	21	1	3	2.67	1.63	3.6	2.37
		22	2	3	9.08	6.29
	Gated	21	1	1	3.95	1.8	7.46	3.77
		22	3	1	14.99	9.31
	MoCo	21	1	3	2.21	1.54	3.6	2.54
		22	3	3	10.3	7.2
13	Static	23	3	3	18.03	15.17	3.09	2.17
		24	2		26.78	23.42
		25	2		7.93	5.19
		26	3		16.42	8.81
		27	3		18.59	15.98
	Gated	23	3	2	21.32	16.06	6.86	2.67
		24	4		33.58	26.71
		25	3		9.27	5.88
		26	3		16.1	8.44
		27	3		20.77	15.76
	MoCo	23	3	3	20.18	16.65	2.89	2.11
		24	3		31.38	25.87
		25	3		9.77	6.01
		26	3		17.06	8.77
		27	3		20.02	16.08
14	Static	28	3	3	3.69	3.06	4.15	3.17
		29	4		18.05	11.17
		30	4		10.9	6.2
	Gated	28	2	1	4.6	2.87	5.62	3.49
		29	4		18.79	10.86
		30	4		11.05	5.74
	MoCo	28	3	3	3.73	3.16	4.06	3.33
		29	4		19.15	11.19
		30	4		11.22	6.4
15	Static	31	2	3	4.07	3.34	4	2.96
		32	3		6.75	4.51
		33	3		8.5	5.05
	Gated	31	1	1	6.58	3.59	6.46	3.02
		32	4		11.73	6.31
		33	1		15.76	5.83
	MoCo	31	3	3	5.3	3.8	3.57	2.86
		32	4		8.78	5.39
		33	3		8.6	5.1
16	Static	34	3	3	9.91	5.85	2.58	1.97
	Gated	34	3	2	10.83	6.41	3.8	2.05
	MoCo	34	4	3	11.02	6.74	2.45	1.97
17	Static	35	3	3	11.89	10.28	2.39	1.76
		36	3		10.2	7.38
		37	3		10.93	7.26
	Gated	35	2	1	13.58	9.87	4.3	2.14
		36	2		10.39	7.39
		37	2		11.72	7.05
	MoCo	35	3	3	12.23	10.51	2.48	1.79
		36	4		9.84	7.53
		37	4		10.74	7.14
18	Static	38	3	3	10.03	3.21	2.19	1.39
	Gated	38	3	1	14.7	3.57	4.58	2.03
	MoCo	38	3	3	12.04	3.69	2.33	1.53
19	Static	39	3	3	17.69	13.44	3.46	2.74
		40	3		15.74	9.73
		41	3		13.62	9.76
	Gated	39	2	1	21.17	17.11	5.32	3.24
		40	2		17.18	8.88
		41	3		14.72	9.8
	MoCo	39	3	3	21.85	18.8	3.06	2.64
		40	3		16.46	10.11
		41	3		13.65	10.43
20	Static	42	3	3	9.91	5.75	3.07	2.01
		43	3		9.34	5.91
	Gated	42	2	1	12.43	5.68	5.65	2.98
		43	2		11.35	6.14
	MoCo	42	3	3	9.96	6.32	2.79	2.02
		43	3		9.29	6.03
